# Supplementary material for: Circulatory MicroRNAs in Plasma and Atrial Fibrillation in the General Population: The Rotterdam Study
Source: Genes (Basel). 2021 Dec 22;13(1):11. doi: 10.3390/genes13010011 (PMC8775308; doi:10.3390/genes13010011)
Supplement: Supplementary file 1 [file genes-13-00011-s001.zip]

Archive with 1 entries (1 files):
- genes-1483954-supplementary.pdf
